# Supplementary material for: Potential impact and cost-effectiveness of future ETEC and Shigella vaccines in 79 low- and lower middle-income countries
Source: Vaccine X. 2019 Apr 18;2:100024. doi: 10.1016/j.jvacx.2019.100024 (PMC6668229; doi:10.1016/j.jvacx.2019.100024)
Supplement: Supplementary data 1 [file mmc1.xlsx]

## Sheet: Sheet1
WHO region	World Bank Income class	Country	2015 GNI per capita (atlas method)	Modeled Annual Diarrheal Mortality for children under 5 years of age (Midpoint of GBD and WHO estimates)	Diarrheal episodes per child over the first five years of life	ETEC etiological fraction	Shigella etiological fraction	Ratio of Stunting per Years of Life Lost from ETEC diarrhea	Ratio of Stunting per Years of Life Lost from Shigella diarrhea	Fraction of ETEC Diarrhea cases that are Moderate-to-severe	Fraction of Shigella Diarrhea cases that are Moderate-to-severe	RV outpatient costs (2016 US$) / Episode	RV inpatient costs (2016 US$) / Episode	Modeled DPT3 coverage with GAVI projected increases (%)										UNDP Population projections for children under 5 years of age
														2025	2026	2027	2028	2029	2030	2031	2032	2033	2034	2025	2026	2027	2028	2029	2030	2031	2032	2033	2034
EMRO	LI	Afghanistan	561.779	8930.21	14.5	0.075	0.238	0.23601	0.259101	0.0226609	0.0719107	4.19905	14.8685	76	76	76	77	78	79	80	81	82	83	5028.33	5015.41	5012.66	5018.98	5025.45	5027.21	5039.32	5039.78	5030.45	5015.92
AFRO	LMI	Angola	3308.7	15521.5	16.5	0.075	0.082	0.203297	0.242387	0.0257866	0.0281933	11.601	180.346	75	75	75	76	77	78	79	80	81	82	5945.5	6088.21	6221.11	6348.77	6475.42	6606.13	6749.88	6880.89	7003.71	7123.28
EURO	LMI	Armenia	3614.69	8.70442	14	0.0645	0.002	0.0724772	0.0877138	0.0188164	0.000583454	10.101	148.9	94	94	94	94	94	94	94	94	94	94	161.106	157.22	152.651	147.662	142.973	139.134	136.276	133.853	131.979	130.618
SEARO	LMI	Bangladesh	1358.78	5507.78	12	0.0645	0.07	0.189357	0.226374	0.0161283	0.0175036	6.92289	67.6126	97	97	97	97	97	97	97	97	97	97	14410.4	14256.3	14105.8	13956.1	13802	13640.4	13487.8	13327.4	13161.8	12996.9
AFRO	LI	Benin	789.44	3137.99	16.5	0.075	0.082	0.356407	0.426186	0.0257866	0.0281933	5.35331	33.2823	90	90	90	90	90	90	90	90	90	90	1987.33	2015.52	2041.35	2065.74	2089.26	2112.79	2139.76	2163.08	2183.85	2203.38
SEARO	LMI	Bhutan	2773.55	26.1287	12	0.0645	0.07	0.158189	0.188977	0.0161283	0.0175036	6.92289	67.6126	98	98	98	98	98	98	98	98	98	98	62.538	61.3	60.427	59.849	59.303	58.612	57.903	57.192	56.457	55.735
AMRO	LMI	Bolivia	3104.96	566.884	16	0.111	0.114	0.129924	0.155064	0.0370076	0.0380078	6.92289	67.6126	99	99	99	99	99	99	99	99	99	99	1236.27	1236.76	1237.63	1238.88	1239.64	1239.44	1239.78	1238.85	1236.85	1234.3
AFRO	LI	Burkina Faso	627.103	6464.22	16.5	0.075	0.082	0.229718	0.274099	0.0257866	0.0281933	4.80784	24.2447	91	91	91	91	91	91	91	91	91	91	3790.84	3863.93	3934.34	4003.69	4072.64	4142.6	4219.78	4290.27	4356.07	4419.73
AFRO	LI	Burundi	285.727	3932.55	16.5	0.075	0.082	0.275201	0.328919	0.0257866	0.0281933	4.07642	13.4347	94	94	94	94	94	94	94	94	94	94	2490.35	2512.78	2540.75	2574.27	2612.04	2653.73	2704.73	2756.29	2809.39	2866.03
WPRO	LMI	Cambodia	1269.91	571.004	11	0.0645	0.004	0.122373	0.150011	0.0147843	0.000916856	5.37986	36.8155	90	90	90	90	90	90	90	90	90	90	1734.35	1711.31	1696.49	1687.88	1681.63	1675.17	1673.74	1671.43	1668.45	1666.18
AFRO	LMI	Cameroon	1374.51	7145.06	16.5	0.075	0.082	0.210662	0.251246	0.0257866	0.0281933	6.15959	49.121	90	90	90	90	90	90	90	90	90	90	4246.99	4305.79	4356.53	4402.33	4447.19	4495.09	4550.33	4599.94	4646.63	4693.04
AFRO	LI	Central African Republic	382.213	1945.83	16.5	0.075	0.082	0.272254	0.325086	0.0257866	0.0281933	4.8094	22.4225	58	58	58	59	60	61	62	63	64	65	775.654	780.755	783.963	785.944	787.662	789.975	793.46	796.076	798.244	800.342
AFRO	LI	Chad	664.296	13570.9	16.5	0.075	0.082	0.227693	0.271649	0.0257866	0.0281933	5.46023	34.3279	57	57	57	58	59	60	61	62	63	64	3293.86	3363.99	3427.65	3487.09	3544.64	3602.93	3666.89	3723.44	3775.26	3825.52
AFRO	LI	Comoros	775.08	112.856	16.5	0.075	0.082	0.275744	0.329127	0.0257866	0.0281933	5.40783	32.0644	91	91	91	91	91	91	91	91	91	91	130.867	132.021	133.057	134.019	134.989	136.038	137.284	138.467	139.62	140.768
AFRO	LMI	Congo	1528.24	446.546	16.5	0.075	0.082	0.149997	0.178716	0.0257866	0.0281933	6.92289	67.6126	90	90	90	90	90	90	90	90	90	90	884.317	904.167	922.311	939.332	956.534	974.981	995.299	1015.08	1034.59	1053.8
AFRO	LMI	Côte d'Ivoire	1534.97	5841.3	16.5	0.075	0.082	0.233786	0.2789	0.0257866	0.0281933	6.92289	67.6126	90	90	90	90	90	90	90	90	90	90	4396.34	4461.06	4525.04	4588.73	4652.8	4717.81	4783.19	4848.1	4913.31	4979.84
EMRO	LMI	Djibouti	1900.8	122.093	14.5	0.075	0.238	0.212134	0.23135	0.0226609	0.0719107	6.7744	60.2082	90	90	90	90	90	90	90	90	90	90	100.284	100.195	99.73	98.982	98.133	97.331	96.66	95.875	95.042	94.21
SEARO	LI	Korea, Democratic People's Republic of	661.44	313.148	12	0.0645	0.07	0.141693	0.169177	0.0161283	0.0175036	4.80784	24.2447	96	96	96	96	96	96	96	96	96	96	1766.56	1761.37	1752.49	1739.99	1725.33	1709.31	1691.4	1672.98	1654.37	1635.8
AFRO	LI	Democratic Republic of the Congo	405.543	25582.3	16.5	0.075	0.082	0.336606	0.402307	0.0257866	0.0281933	4.80784	24.2447	90	90	90	90	90	90	90	90	90	90	17247.5	17607.7	17949.9	18281.8	18609.9	18943	19307.8	19640.7	19952.6	20256.8
EMRO	LMI	Egypt	3477.85	3647.16	14.5	0.075	0.238	0.140287	0.154687	0.0226609	0.0719107	6.92302	67.6149	95	95	95	95	95	95	95	95	95	95	11476.5	11556.3	11562.6	11511.7	11476.1	11506.3	11595.3	11712.2	11857.3	12012.1
AMRO	LMI	El Salvador	4223.58	79.0741	16	0.111	0.114	0.0919987	0.109739	0.0370076	0.0380078	6.92302	67.6149	93	93	93	93	93	93	93	93	93	93	484.545	475.661	468.125	461.58	455.095	448.045	440.701	433.29	425.758	418.337
AFRO	LI	Eritrea	623.47	1241.22	16.5	0.075	0.082	0.240948	0.28772	0.0257866	0.0281933	4.11132	13.6845	95	95	95	95	95	95	95	95	95	95	867.742	874.297	882.141	891.229	900.971	911.102	923.34	934.846	945.769	956.46
AFRO	LI	Ethiopia	706.757	15205.3	16.5	0.075	0.082	0.288042	0.344056	0.0257866	0.0281933	4.39803	18.5309	88	88	88	89	90	90	90	90	90	90	16016	16114.2	16196.3	16264.7	16320.4	16365.6	16410.4	16436.3	16447.9	16452.2
AFRO	LI	Gambia	473.19	446.089	16.5	0.075	0.082	0.145761	0.173617	0.0257866	0.0281933	5.40161	36.3069	95	95	95	95	95	95	95	95	95	95	452.332	462.374	471.298	479.464	487.492	495.922	505.052	513.634	521.886	529.936
EURO	LMI	Georgia	3865.79	9.20233	14	0.0645	0.002	0.0735371	0.0890814	0.0188164	0.000583454	9.00645	121.442	92	92	92	92	92	92	92	92	92	92	226.493	224.684	220.012	213.172	206.057	200.066	194.903	189.929	185.547	181.848
AFRO	LMI	Ghana	1513.46	2707.47	16.5	0.075	0.082	0.133228	0.158644	0.0257866	0.0281933	5.574	37.3256	93	93	93	93	93	93	93	93	93	93	4291.07	4330.46	4359.17	4380.06	4401.62	4430.44	4471.49	4510.31	4548.96	4588.09
AMRO	LMI	Guatemala	4146.74	1162.1	16	0.111	0.114	0.217939	0.260713	0.0370076	0.0380078	6.92302	67.6149	90	90	90	90	90	90	90	90	90	90	2216.99	2224.98	2230.93	2235.1	2238.39	2241.44	2244.69	2247.52	2249.91	2251.72
AFRO	LI	Guinea	661.528	3245.4	16.5	0.075	0.082	0.288462	0.344335	0.0257866	0.0281933	4.59372	20.9227	68	68	68	69	70	71	72	73	74	75	2384.59	2422.77	2456.41	2486.97	2516.87	2548.29	2583.33	2615.82	2646.81	2677.09
AFRO	LI	Guinea-Bissau	641.596	883.275	16.5	0.075	0.082	0.111001	0.132145	0.0257866	0.0281933	4.80784	24.2447	90	90	90	90	90	90	90	90	90	90	322.928	326.388	329.152	331.505	333.839	336.544	340.247	343.372	346.181	348.922
AMRO	LI	Haiti	739.595	2119.37	16	0.111	0.114	0.121935	0.145433	0.0370076	0.0380078	5.51386	32.9682	69	69	69	70	71	72	73	74	75	76	1215.8	1209.42	1203.61	1198.36	1192.9	1186.93	1182.19	1176.16	1169.18	1161.96
AMRO	LMI	Honduras	2361.16	269.631	16	0.111	0.114	0.0826211	0.0985158	0.0370076	0.0380078	8.23644	96.611	97	97	97	97	97	97	97	97	97	97	816.743	810.103	805.071	801.248	797	791.196	784.503	777.233	769.359	761.315
SEARO	LMI	India	1709.59	110964	12	0.0645	0.07	0.189742	0.226973	0.0161283	0.0175036	6.25063	57.5898	90	90	90	90	90	90	90	90	90	90	122777	122155	121715	121411	121056	120528	120030	119374	118578	117714
SEARO	LMI	Indonesia	3570.29	8555.16	12	0.0645	0.07	0.245345	0.293517	0.0161283	0.0175036	7.47464	85.1785	90	90	90	90	90	90	90	90	90	90	23172.3	23224.3	23143.6	22956.5	22761.9	22628	22547.1	22479.9	22431	22380.4
AFRO	LMI	Kenya	1455.36	7178.65	16.5	0.075	0.082	0.137149	0.163357	0.0257866	0.0281933	5.31196	33.42	90	90	90	90	90	90	90	90	90	90	8005.36	8110.24	8213.01	8315.49	8418.76	8524.97	8647.69	8759.33	8863.29	8963.64
WPRO	LMI	Kiribati	1587.06	11.3369	11	0.0645	0.004	0.127804	0.131346	0.0147843	0.000916856	9.14224	98.0254	90	90	90	90	90	90	90	90	90	90	15.507	15.511	15.487	15.453	15.41	15.371	15.342	15.317	15.304	15.314
EURO	LMI	Kyrgyz Republic	1077.04	180.867	14	0.0645	0.002	0.103472	0.12679	0.0188164	0.000583454	5.5059	39.4936	96	96	96	96	96	96	96	96	96	96	669.445	674.072	668.645	655.846	643.403	636.859	633.903	634.216	637.729	642.304
WPRO	LMI	Lao People's Democratic Republic	2353.14	1054.78	11	0.0645	0.004	0.168222	0.208347	0.0147843	0.000916856	6.92289	67.6126	90	90	90	90	90	90	90	90	90	90	834.968	826.428	819.128	812.868	806.879	800.675	795.039	789.654	784.457	779.609
AFRO	LMI	Lesotho	1039.7	672.257	16.5	0.075	0.082	0.181005	0.215853	0.0257866	0.0281933	5.97183	43.8131	93	93	93	93	93	93	93	93	93	93	280.819	279.224	277.865	276.645	275.62	274.832	274.445	274.046	273.698	273.485
AFRO	LI	Liberia	455.371	1080.99	16.5	0.075	0.082	0.199994	0.238481	0.0257866	0.0281933	4.40203	16.7348	90	90	90	90	90	90	90	90	90	90	815.229	827.814	840.156	852.398	864.474	876.449	889.238	901.001	911.958	922.375
AFRO	LI	Madagascar	401.742	5168.58	16.5	0.075	0.082	0.25272	0.301804	0.0257866	0.0281933	4.39525	18.275	88	88	88	89	90	90	90	90	90	90	4629.28	4706.43	4781.34	4854.4	4925.76	4995.58	5065.52	5134.1	5201.56	5268.27
AFRO	LI	Malawi	300.308	4278	16.5	0.075	0.082	0.227561	0.271668	0.0257866	0.0281933	4.84494	23.2361	90	90	90	90	90	90	90	90	90	90	3629.67	3692.95	3757.76	3824.09	3890.34	3955.67	4023.01	4087.67	4150.33	4212.36
AFRO	LI	Mali	779.945	7558.99	16.5	0.075	0.082	0.299923	0.358218	0.0257866	0.0281933	5.00046	27.0594	79	79	79	80	81	82	83	84	85	86	4012.09	4108.45	4198.33	4284.49	4370.3	4459.23	4555.44	4645.99	4732.8	4817.48
AFRO	LMI	Mauritania	1101.9	947.432	16.5	0.075	0.082	0.11954	0.142332	0.0257866	0.0281933	5.76368	43.25	84	84	84	85	86	87	88	89	90	90	685.828	695.641	704.559	712.91	721.103	729.556	739.198	748.114	756.532	764.644
EURO	LMI	Moldova	1900.2	5.30538	14	0.0645	0.002	0.113782	0.136363	0.0188164	0.000583454	6.92289	67.6126	90	90	90	90	90	90	90	90	90	90	176.91	173.881	170.142	165.9	161.733	158.068	155.076	152.133	149.406	146.988
WPRO	LMI	Mongolia	3694.08	50.0707	11	0.0645	0.004	0.0497287	0.060369	0.0147843	0.000916856	7.16004	77.813	99	99	99	99	99	99	99	99	99	99	296.616	295.061	291.618	286.766	282.101	278.778	276.923	275.454	274.542	274
EMRO	LMI	Morocco	2832.43	621.384	16.5	0.075	0.082	0.114006	0.135728	0.0257866	0.0281933	6.92302	67.6149	99	99	99	99	99	99	99	99	99	99	3119.27	3103.39	3071.97	3028.83	2985.38	2950.05	2924.14	2899.93	2878.68	2859.25
AFRO	LI	Mozambique	382.069	5861.79	16.5	0.075	0.082	0.3127	0.373613	0.0257866	0.0281933	4.751	22.3215	90	90	90	90	90	90	90	90	90	90	5801.26	5924.35	6036.73	6142.21	6246.13	6353.47	6468.03	6575.76	6679.03	6779.61
SEARO	LMI	Myanmar	1195.52	2282.76	12	0.0645	0.07	0.143822	0.171854	0.0161283	0.0175036	5.2125	29.609	90	90	90	90	90	90	90	90	90	90	4466.31	4457.81	4455.47	4458.3	4459.15	4453.49	4449.23	4438.59	4421.49	4399.49
SEARO	LI	Nepal	729.122	1214.98	12	0.0645	0.07	0.188372	0.225251	0.0161283	0.0175036	4.73079	24.0574	90	90	90	90	90	90	90	90	90	90	2771.54	2729.18	2696.39	2671.09	2643.45	2607.03	2565.7	2521.05	2473.39	2426.29
AMRO	LMI	Nicaragua	2151.38	170.357	16	0.111	0.114	0.127821	0.152527	0.0370076	0.0380078	6.92289	67.6126	98	98	98	98	98	98	98	98	98	98	549.605	542.976	537.049	531.708	526.605	521.514	516.695	511.948	507.231	502.58
AFRO	LI	Niger	364.165	14870.6	16.5	0.075	0.082	0.240676	0.287301	0.0257866	0.0281933	4.40971	17.1896	78	78	78	79	80	81	82	83	84	85	5980	6196.01	6406.07	6613.94	6824.32	7042.05	7273.41	7501.3	7728.54	7958.09
AFRO	LMI	Nigeria	2175.67	89827.9	16.5	0.075	0.082	0.260555	0.311011	0.0257866	0.0281933	6.41994	54.4122	60	60	60	61	62	63	64	65	66	67	36395.7	37070.5	37671.7	38226.1	38779.1	39371.7	40039.4	40664.3	41265.1	41855.3
EMRO	LMI	Pakistan	1443.63	36536.6	14.5	0.075	0.238	0.229109	0.249146	0.0226609	0.0719107	5.23665	36.488	83	83	83	84	85	86	87	88	89	90	25339	25279.1	25206.2	25128.4	25062.5	25024	25043.5	25072.7	25114.9	25172.2
WPRO	LMI	Papua New Guinea	2500.09	591.719	11	0.0645	0.004	0.278841	0.341196	0.0147843	0.000916856	7.86406	78.7302	83	83	83	84	85	86	87	88	89	90	1094.86	1105.89	1115.82	1124.99	1133.58	1141.84	1150.96	1159	1166.16	1172.68
WPRO	LMI	Philippines	2951.07	3989.46	11	0.0645	0.004	0.142336	0.174478	0.0147843	0.000916856	6.92302	67.6149	90	90	90	90	90	90	90	90	90	90	11732.6	11765.2	11794.6	11818.8	11837	11848.9	11874.8	11882.7	11877.7	11867.7
AFRO	LI	Rwanda	702.836	1326.58	16.5	0.075	0.082	0.167474	0.199701	0.0257866	0.0281933	4.97151	26.4698	98	98	98	98	98	98	98	98	98	98	1740.84	1742.22	1750.47	1764.29	1779.5	1793.56	1812.87	1827.72	1838.86	1848.29
AFRO	LMI	Sao Tome and Principe	1714.68	21.1452	16.5	0.075	0.082	0.226093	0.269703	0.0257866	0.0281933	5.6686	39.7274	96	96	96	96	96	96	96	96	96	96	31.694	32.109	32.429	32.683	32.926	33.204	33.555	33.866	34.157	34.437
AFRO	LI	Senegal	952.768	3342.55	16.5	0.075	0.082	0.0815321	0.0969188	0.0257866	0.0281933	5.91375	43.3989	93	93	93	93	93	93	93	93	93	93	3017.3	3072.91	3121.93	3166.02	3210.91	3260.75	3315.61	3371.86	3429.94	3489.03
AFRO	LI	Sierra Leone	505.205	2486.71	16.5	0.075	0.082	0.275718	0.32917	0.0257866	0.0281933	4.64831	22.0679	90	90	90	90	90	90	90	90	90	90	1082.14	1087.07	1091.78	1096.61	1101.3	1105.86	1111.64	1115.91	1119.09	1121.77
WPRO	LMI	Solomon Islands	2005.48	23.0614	11	0.0645	0.004	0.14118	0.172547	0.0147843	0.000916856	8.82502	97.7394	99	99	99	99	99	99	99	99	99	99	84.178	85.121	85.85	86.44	87.013	87.673	88.493	89.235	89.924	90.564
EMRO	LI	Somalia	434.209	8949.62	14.5	0.075	0.238	0.261868	0.28584	0.0226609	0.0719107	4.80784	24.2447	53	53	53	54	55	56	57	58	59	60	2517.7	2570.03	2622.58	2675.82	2728.41	2780.06	2834.73	2883.44	2928.22	2972.27
SEARO	LMI	Sri Lanka	3835.39	40.543	12	0.0645	0.07	0.0538462	0.0642067	0.0161283	0.0175036	7.46492	89.3217	99	99	99	99	99	99	99	99	99	99	1425.45	1407.15	1392.86	1382.39	1373.64	1365.59	1362.77	1358.6	1353.31	1347.65
EMRO	LMI	Sudan	2415.04	5278.52	16.5	0.075	0.238	0.218641	0.251855	0.0257866	0.0281933	6.46446	56.2283	93	93	93	93	93	93	93	93	93	93	6804.14	6899.39	6986.68	7068.23	7146.57	7224.44	7310.15	7386.66	7456.39	7521.8
AFRO	LI	South Sudan	774.46	8717.98	14.5	0.075	0.082	0.218654	0.243447	0.0226609	0.0719107	4.80784	24.2447	37	37	37	38	39	40	41	42	43	44	2333.44	2364.85	2392.82	2418.5	2442.84	2467.09	2494.03	2517.68	2539.22	2560.03
AFRO	LMI	Swaziland	2770.2	296.044	16.5	0.075	0.082	0.13258	0.157886	0.0257866	0.0281933	6.92302	67.6149	90	90	90	90	90	90	90	90	90	90	171.442	170.567	169.692	168.859	168.13	167.576	167.358	167.113	166.888	166.746
EURO	LMI	Tajikistan	795.844	898.388	14	0.0645	0.002	0.151392	0.186601	0.0188164	0.000583454	5.43895	36.7873	96	96	96	96	96	96	96	96	96	96	1197.4	1190.76	1181.36	1169.86	1159.6	1152.93	1149.97	1150.2	1153.64	1159.78
AFRO	LI	Tanzania, United Republic of	879.194	7003.05	16.5	0.075	0.082	0.206124	0.245924	0.0257866	0.0281933	4.91585	26.7347	97	97	97	97	97	97	97	97	97	97	11486.5	11729.7	11974.3	12220.1	12469.9	12726.6	13005.1	13274	13536.8	13797.3
SEARO	LMI	Timor-Leste	1405.39	182.303	12	0.0645	0.07	0.314575	0.377149	0.0161283	0.0175036	6.92289	67.6126	90	90	90	90	90	90	90	90	90	90	211.419	214.491	215.38	214.489	213.422	213.324	213.848	214.567	215.647	216.932
AFRO	LI	Togo	578.462	1597.46	16.5	0.075	0.082	0.207549	0.247468	0.0257866	0.0281933	4.72255	22.2966	90	90	90	90	90	90	90	90	90	90	1330.35	1349.37	1368.38	1387.64	1407.12	1427.03	1449.62	1470.31	1489.76	1508.86
AFRO	LI	Uganda	580.384	7447.73	16.5	0.075	0.082	0.21913	0.261402	0.0257866	0.0281933	4.89264	25.8208	89	89	89	90	90	90	90	90	90	90	9077.64	9268.8	9454.08	9636.14	9816.3	9997.32	10191.8	10370.7	10538.7	10702.3
EURO	LMI	Ukraine	2185.73	48.1153	14	0.0645	0.002	0.201768	0.204984	0.0188164	0.000583454	9.4693	142.161	30	30	30	31	32	33	34	35	36	37	2121.11	2073.09	2024.14	1976.62	1931.66	1890.97	1853.26	1822.76	1799.26	1782.37
EURO	LMI	Uzbekistan	2110.65	871.869	14	0.0645	0.002	0.166432	0.202732	0.0188164	0.000583454	6.23362	55.7157	99	99	99	99	99	99	99	99	99	99	2775.58	2730.72	2683.41	2635.05	2592.28	2560.11	2542.48	2531.12	2525.83	2524.55
WPRO	LMI	Vietnam	2214.39	1196.99	11	0.0645	0.004	0.122536	0.1493	0.0147843	0.000916856	5.95513	50.6875	96	96	96	96	96	96	96	96	96	96	7108.21	6999.54	6894.33	6793.22	6700.94	6620.88	6559.2	6512.02	6477.66	6453.15
EMRO	LMI	Yemen	990.335	2784.88	14.5	0.075	0.238	0.234468	0.256187	0.0226609	0.0719107	6.94914	64.1044	82	82	82	83	84	85	86	87	88	89	4140.85	4137.47	4137.54	4140.02	4141.91	4141.6	4147.14	4147.01	4142.36	4135.37
AFRO	LMI	Zambia	1269.57	3445.62	16.5	0.075	0.082	0.239306	0.285644	0.0257866	0.0281933	5.4676	35.0234	91	91	91	91	91	91	91	91	91	91	3600.95	3679.46	3761.21	3846.1	3932.3	4018.95	4110.07	4198.41	4284.9	4371.35
AFRO	LI	Zimbabwe	1029.08	4449.43	16.5	0.075	0.082	0.125292	0.149173	0.0257866	0.0281933	4.80784	24.2447	90	90	90	90	90	90	90	90	90	90	2546.46	2557.19	2566.18	2573.74	2583.02	2596.54	2618.81	2638.64	2657.42	2676.18
EMRO	LMI	Jordan	4087.94	60.9559	14.5	0.075	0.238	0.0488066	0.0556711	0.0226609	0.0719107	6.92302	67.6149	98	98	98	98	98	98	98	98	98	98	940.748	934.674	927.151	919.447	913.559	910.862	908.111	906.611	906.693	908.14
EMRO	LMI	Syria	2365.67	453.771	14.5	0.075	0.238	0.0885131	0.0947514	0.0226609	0.0719107	6.92302	67.6149	53	53	53	54	55	56	57	58	59	60	2280.22	2366.95	2425.59	2454.85	2467.06	2474.94	2485.51	2499.29	2513.88	2524.34
EMRO	LMI	Tunisia	3688.65	46.1211	14.5	0.075	0.238	0.0679462	0.0773907	0.0226609	0.0719107	6.92302	67.6149	98	98	98	98	98	98	98	98	98	98	884.818	874.322	858.981	839.735	820.812	805.08	791.868	780.847	772.326	765.806
